# Supplementary material for: Is the Neuropeptide PEN a Ligand of GPR83?
Source: Int J Mol Sci. 2023 Oct 12;24(20):15117. doi: 10.3390/ijms242015117 (PMC10606834; doi:10.3390/ijms242015117)
Supplement: Supplementary file 1 [file ijms-24-15117-s001.zip]

Archive with 1 entries (1 files):
- ijms-2614971-supplementary.pdf
